# Supplementary material for: Self-Learning Microfluidic Platform for Single-Cell Imaging and Classification in Flow
Source: Micromachines (Basel). 2019 May 9;10(5):311. doi: 10.3390/mi10050311 (PMC6563144; doi:10.3390/mi10050311)
Supplement: Supplementary file 1 [file micromachines-10-00311-s001.zip]

Archive with 4 entries (3 files):
- micromachines-502301-SI/
- micromachines-502301-SI/Supplementary Animation S1.gif
- micromachines-502301-SI/Supplementary Animation S2.gif
- micromachines-502301-SI/supplementary.pdf
